# Supplementary material for: A framework for assessing the impact of accelerated approval
Source: PLoS One. 2022 Jun 24;17(6):e0265712. doi: 10.1371/journal.pone.0265712 (PMC9231718; doi:10.1371/journal.pone.0265712)
Supplement: S1 File — (ZIP) [file pone.0265712.s003.zip]

Archive with 1 entries (1 files):
- Illustrative Example.xlsx
