# Supplementary material for: A framework for assessing the impact of accelerated approval
Source: PLoS One. 2022 Jun 24;17(6):e0265712. doi: 10.1371/journal.pone.0265712 (PMC9231718; doi:10.1371/journal.pone.0265712)
Supplement: S1 File — (ZIP) [file pone.0265712.s003.zip › Illustrative Example.xlsx]

## Sheet: Sheet1
Calculations for Illustrative Example
The material presented here is an illustration of the results of the computations described in the paper.
The numbers in black are summary statistics calculated from a hypothetical Accelerated Approval trial.
The numbers in blue are the computational results.
										Summary of Findings from hypothetical AA trials
CB = Outcome materially better than current therapy											Positive	Severe
SE = Surrogate Endpoint (Biomarker) outcome										Trial Size	SE	Toxicity	Epost(P)	CI(P)		Ppost(p>0.2)	Epost(Q)
LB = Lower Bound										50	15	0	0.27	(0.16, 0.38)		0.88	0.03	(.004, .09)
UB = Upper Bound										100	30	0	0.28	(0.20, 0.37)		0.98	0.018	(0.002, 0.05)
Tox = Severe Toxicity
										Probabilities of Therapeutic Outcomes under various hypothetical AA trial outcomes as functions of the probability of Clinical Benefit when the biomarker endpoint (SE) is known
											Therapeutic Outcome if P(CB|SE-) = 0					Therapeutic Outcome if P(CB|SE-) = 0.05					Therapeutic Outcome if P(CB|SE-) = 0.10					Therapeutic Outcome if P(CB|SE-) = 0.15
	Based on AA findings			Assumed	Assumed		P(CB)				E better	E better	E similar			E better	E better	E similar			E better	E better	E similar			E better	E better	E similar
	P(SE+)	P(Tox)		P(CB|SE+)	P(CB|SE-)	Expected	LB	UB			T similar`	T tolerable	T similar	Other		T similar`	T tolerable	T similar	Other		T similar`	T tolerable	T similar	Other		T similar`	T tolerable	T similar	Other
Expected	0.27	0.03		0.7	0	0.189	0.112	0.266		Expected	0.091665	0.091665	0.78667	0.02433		0.109368	0.109368	0.751265	0.023235		0.12707	0.12707	0.71586	0.02214		0.144772	0.144772	0.680455	0.021045
Worst	0.16	0.09			0.05	0.2255	0.154	0.297		Worst	0.05096	0.05096	0.80808	0.07992		0.07007	0.07007	0.76986	0.07614		0.08918	0.08918	0.73164	0.07236		0.10829	0.10829	0.69342	0.06858
Best	0.38	0.004			0.1	0.262	0.196	0.328		Best	0.132468	0.132468	0.731064	0.002936		0.147906	0.147906	0.700188	0.002812		0.163344	0.163344	0.669312	0.002688		0.178782	0.178782	0.638436	0.002564
					0.15	0.2985	0.238	0.359
											Therapeutic Outcome if P(CB|SE-) = 0					Therapeutic Outcome if P(CB|SE-) = 0.05					Therapeutic Outcome if P(CB|SE-) = 0.10					Therapeutic Outcome if P(CB|SE-) = 0.15
	Based on AA findings			Assumed	Assumed		P(CB)				E better	E better	E similar			E better	E better	E similar			E better	E better	E similar			E better	E better	E similar
	P(SE+)	P(Tox)		P(CB|SE+)	P(CB|SE-)	Expected	LB	UB			T similar`	T tolerable	T similar	Other		T similar`	T tolerable	T similar	Other		T similar`	T tolerable	T similar	Other		T similar`	T tolerable	T similar	Other
Expected	0.28	0.018		0.7	0	0.196	0.14	0.259		Expected	0.096236	0.096236	0.789528	0.014472		0.113912	0.113912	0.754176	0.013824		0.131588	0.131588	0.718824	0.013176		0.149264	0.149264	0.683472	0.012528
Worst	0.2	0.05			0.05	0.232	0.18	0.2905		Worst	0.0665	0.0665	0.817	0.043		0.0855	0.0855	0.779	0.041		0.1045	0.1045	0.741	0.039		0.1235	0.1235	0.703	0.037
Best	0.37	0.002			0.1	0.268	0.22	0.322		Best	0.129241	0.129241	0.739518	0.001482		0.144959	0.144959	0.708081	0.001419		0.160678	0.160678	0.676644	0.001356		0.176397	0.176397	0.645207	0.001293
					0.15	0.304	0.26	0.3535
